# Supplementary material for: Oral microbiome profiles by periodontitis stage in a Korean population
Source: Front Cell Infect Microbiol. 2026 Apr 27;16:1809787. doi: 10.3389/fcimb.2026.1809787 (PMC13158189; doi:10.3389/fcimb.2026.1809787)
Supplement: Supplementary file 2 [file Table1.xlsx]

## Sheet: Table_S1_PERMANOVA_Global
Supplementary Table 1. PERMANOVA results for beta diversity across periodontal disease groups (999 permutations)
Distance Metric	Model	Variable	df	R²	F-statistic	p-value
Bray-Curtis	Unadjusted	Periodontal group	2	0.129	5.273	0.001
	Adjusted	Age	1	0.054	4.508	0.001
		Sex	1	0.02	1.663	0.145
		Smoking	1	0.019	1.573	0.184
		Periodontal group	2	0.088	3.67	0.001
Generalized UniFrac	Unadjusted	Periodontal group	2	0.144	5.969	0.001
	Adjusted	Age	1	0.07	5.956	0.001
		Sex	1	0.025	2.087	0.047
		Smoking	1	0.015	1.302	0.260
		Periodontal group	2	0.091	3.853	0.001
UniFrac	Unadjusted	Periodontal group	2	0.157	6.599	0.001
	Adjusted	Age	1	0.057	4.923	0.002
		Sex	1	0.018	1.536	0.211
		Smoking	1	0.023	2.031	0.095
		Periodontal group	2	0.117	5.065	0.001
Sequential (Type I) PERMANOVA via adonis2 function (vegan v2.6); covariates entered in order: age, sex, smoking, periodontal group. Bold rows: periodontal group effect. F-statistics and p-values for all terms computed via 999 permutations. Adjusted model residual df = n − 6.

## Sheet: Table_S2_PERMANOVA_Pairwise
Supplementary Table 2. Pairwise PERMANOVA comparisons between periodontal disease groups (999 permutations)
Distance Metric	Comparison	R²	F-statistic	p-value	Significance
Bray-Curtis	Stage I–II vs. Stage III–IV	0.094	5.002	0.001	**
	Stage I–II vs. Healthy	0.052	1.854	0.104	ns
	Stage III–IV vs. Healthy	0.104	6.966	0.001	**
Generalized UniFrac	Stage I–II vs. Stage III–IV	0.103	5.499	0.001	**
	Stage I–II vs. Healthy	0.04	1.427	0.160	ns
	Stage III–IV vs. Healthy	0.126	8.615	0.001	**
UniFrac	Stage I–II vs. Stage III–IV	0.12	6.55	0.001	**
	Stage I–II vs. Healthy	0.047	1.678	0.137	ns
	Stage III–IV vs. Healthy	0.127	8.704	0.001	**
Pairwise PERMANOVA with 999 permutations (pairwiseAdonis, vegan v2.6). **: p < 0.01 (Bonferroni-corrected threshold); ns: not significant. R²: proportion of variance explained by group membership.

## Sheet: Table_S3_Phylum
Supplementary Table 3. Relative abundance (mean ± SD, %) of bacterial phyla by periodontal disease group
Rank	Phylum	Healthy	Stage I–II	Stage III–IV	Total
1	Firmicutes	42.73 ± 6.72	46.14 ± 5.61	41.01 ± 8.18	42.40 ± 7.50
2	Proteobacteria	19.68 ± 8.73	16.99 ± 10.52	13.08 ± 9.55	15.85 ± 9.80
3	Actinobacteriota	18.87 ± 5.65	18.97 ± 6.33	12.92 ± 7.76	15.83 ± 7.46
4	Bacteroidota	11.18 ± 3.82	10.24 ± 4.59	19.97 ± 6.96	15.54 ± 7.31
5	Fusobacteriota	5.22 ± 3.00	5.69 ± 2.43	7.46 ± 3.09	6.45 ± 3.11
6	Spirochaetota	0.36 ± 0.64	0.22 ± 0.35	2.43 ± 3.37	1.40 ± 2.65
7	Patescibacteria	0.75 ± 0.56	0.87 ± 0.76	0.87 ± 0.70	0.83 ± 0.66
8	Campilobacterota	0.91 ± 0.68	0.64 ± 0.34	0.80 ± 0.43	0.81 ± 0.51
9	Synergistota	0.05 ± 0.11	0.07 ± 0.08	0.73 ± 0.84	0.40 ± 0.69
10	Unassigned	0.20 ± 0.62	0.10 ± 0.11	0.44 ± 0.41	0.31 ± 0.48
11	Desulfobacterota	0.01 ± 0.02	0.04 ± 0.07	0.21 ± 0.23	0.12 ± 0.19
12	Chloroflexi	0.00 ± 0.00	0.00 ± 0.00	0.03 ± 0.05	0.02 ± 0.04
13	Cyanobacteria	0.03 ± 0.03	0.01 ± 0.01	0.01 ± 0.02	0.01 ± 0.03
Values: mean ± SD of relative abundance (%). Ranked by total mean abundance. Phyla present in ≥30% of samples at ≥0.01% mean abundance. 16S rRNA V3–V4 amplicon sequencing (EZBioCloud pipeline, CJ Bioscience).

## Sheet: Table_S4_Genus
Supplementary Table 4. Relative abundance (mean ± SD, %) of bacterial genera by periodontal disease group (top 65 genera)
Rank	Genus	Healthy	Stage I–II	Stage III–IV	Total
1	Streptococcus	26.97 ± 6.05	32.07 ± 4.99	23.90 ± 8.95	26.22 ± 8.03
2	Rothia	10.00 ± 5.91	9.41 ± 5.18	7.08 ± 6.81	8.40 ± 6.36
3	Neisseria	9.78 ± 5.52	7.56 ± 5.43	6.92 ± 5.82	7.95 ± 5.73
4	Prevotella	5.28 ± 2.51	5.58 ± 3.25	9.77 ± 5.28	7.63 ± 4.75
5	Haemophilus	7.70 ± 4.71	6.93 ± 7.07	4.35 ± 3.75	5.86 ± 4.91
6	Actinomyces	6.14 ± 3.23	5.07 ± 2.43	3.46 ± 2.18	4.59 ± 2.84
7	Veillonella	4.07 ± 1.97	4.76 ± 2.95	4.52 ± 3.34	4.41 ± 2.87
8	Fusobacterium	3.16 ± 1.60	3.18 ± 1.62	5.01 ± 2.82	4.11 ± 2.46
9	Porphyromonas	2.87 ± 3.06	1.82 ± 1.72	5.50 ± 3.73	4.05 ± 3.58
10	Gemella	2.97 ± 1.83	2.44 ± 1.41	2.23 ± 1.87	2.51 ± 1.80
11	Leptotrichia	2.06 ± 1.84	2.51 ± 1.90	2.16 ± 1.60	2.19 ± 1.71
12	Corynebacterium	2.02 ± 2.45	3.29 ± 2.35	1.51 ± 2.51	1.97 ± 2.51
13	Alloprevotella	1.54 ± 0.58	1.05 ± 1.08	2.20 ± 2.14	1.80 ± 1.68
14	Granulicatella	2.42 ± 1.25	1.96 ± 1.43	1.30 ± 0.75	1.77 ± 1.16
15	Treponema	0.36 ± 0.64	0.22 ± 0.35	2.43 ± 3.36	1.40 ± 2.65
16	Capnocytophaga	0.82 ± 0.69	1.05 ± 0.69	1.06 ± 0.83	0.98 ± 0.76
17	Campylobacter	0.91 ± 0.68	0.64 ± 0.34	0.80 ± 0.43	0.81 ± 0.51
18	Lautropia	0.88 ± 0.92	1.06 ± 1.35	0.55 ± 0.86	0.74 ± 0.98
19	Oribacterium	1.33 ± 1.12	0.50 ± 0.26	0.33 ± 0.24	0.68 ± 0.80
20	Selenomonas	0.58 ± 0.59	0.48 ± 0.47	0.73 ± 0.95	0.64 ± 0.78
21	Eubacterium nodatum group	0.23 ± 0.20	0.17 ± 0.10	1.00 ± 1.26	0.62 ± 0.99
22	Filifactor	0.07 ± 0.15	0.09 ± 0.11	1.06 ± 1.36	0.58 ± 1.09
23	Tannerella	0.17 ± 0.19	0.16 ± 0.18	0.68 ± 0.70	0.43 ± 0.58
24	Peptostreptococcus	0.31 ± 0.24	0.16 ± 0.15	0.54 ± 0.51	0.40 ± 0.42
25	Lactobacillus	0.20 ± 0.15	0.44 ± 0.43	0.51 ± 0.97	0.40 ± 0.73
26	Fretibacterium	0.05 ± 0.11	0.07 ± 0.08	0.72 ± 0.84	0.40 ± 0.69
27	Atopobium	0.33 ± 0.28	0.48 ± 0.49	0.40 ± 0.43	0.39 ± 0.40
28	Cardiobacterium	0.59 ± 0.67	0.45 ± 0.32	0.23 ± 0.25	0.38 ± 0.46
29	Lachnoanaerobaculum	0.48 ± 0.31	0.34 ± 0.28	0.26 ± 0.23	0.34 ± 0.28
30	Parvimonas	0.23 ± 0.25	0.24 ± 0.17	0.43 ± 0.38	0.34 ± 0.33
31	Unassigned	0.20 ± 0.62	0.10 ± 0.11	0.44 ± 0.41	0.31 ± 0.48
32	Aggregatibacter	0.15 ± 0.21	0.23 ± 0.27	0.42 ± 0.42	0.30 ± 0.36
33	Stomatobaculum	0.33 ± 0.31	0.29 ± 0.29	0.24 ± 0.31	0.28 ± 0.31
34	Megasphaera	0.14 ± 0.18	0.29 ± 0.43	0.34 ± 0.46	0.27 ± 0.39
35	TM7x	0.26 ± 0.21	0.37 ± 0.44	0.24 ± 0.22	0.27 ± 0.27
36	uncultured	0.33 ± 0.62	0.20 ± 0.22	0.23 ± 0.15	0.25 ± 0.38
37	Catonella	0.32 ± 0.22	0.13 ± 0.12	0.25 ± 0.29	0.25 ± 0.25
38	F0332	0.18 ± 0.23	0.39 ± 0.44	0.24 ± 0.46	0.25 ± 0.40
39	Solobacterium	0.36 ± 0.33	0.20 ± 0.16	0.18 ± 0.13	0.24 ± 0.23
40	Dialister	0.15 ± 0.21	0.19 ± 0.18	0.31 ± 0.34	0.24 ± 0.29
41	Kingella	0.23 ± 0.24	0.30 ± 0.38	0.14 ± 0.24	0.20 ± 0.27
42	Eubacterium saphenum group	0.03 ± 0.13	0.03 ± 0.08	0.31 ± 0.43	0.17 ± 0.35
43	Absconditabacteriales (SR1)	0.12 ± 0.19	0.06 ± 0.09	0.21 ± 0.41	0.15 ± 0.32
44	Eubacterium brachy group	0.04 ± 0.08	0.07 ± 0.06	0.25 ± 0.31	0.15 ± 0.25
45	Leptotrichiaceae g	0.00 ± 0.00	0.00 ± 0.00	0.29 ± 0.84	0.15 ± 0.61
46	Johnsonella	0.17 ± 0.21	0.08 ± 0.10	0.15 ± 0.22	0.14 ± 0.20
47	Anaeroglobus	0.10 ± 0.19	0.12 ± 0.17	0.18 ± 0.24	0.14 ± 0.21
48	Saccharimonadaceae	0.13 ± 0.19	0.16 ± 0.12	0.14 ± 0.15	0.14 ± 0.16
49	Mogibacterium	0.07 ± 0.06	0.05 ± 0.05	0.20 ± 0.28	0.13 ± 0.21
50	Saccharimonadales	0.11 ± 0.15	0.09 ± 0.12	0.16 ± 0.19	0.13 ± 0.17
51	Bergeyella	0.18 ± 0.16	0.14 ± 0.08	0.09 ± 0.08	0.13 ± 0.12
52	Mycoplasma	0.02 ± 0.03	0.03 ± 0.05	0.22 ± 0.28	0.12 ± 0.23
53	F0058	0.09 ± 0.13	0.13 ± 0.17	0.14 ± 0.18	0.12 ± 0.16
54	Bacteroides	0.09 ± 0.08	0.16 ± 0.23	0.11 ± 0.19	0.12 ± 0.17
55	Comamonas	0.07 ± 0.10	0.17 ± 0.17	0.12 ± 0.22	0.11 ± 0.18
56	Actinobacillus	0.05 ± 0.08	0.09 ± 0.10	0.15 ± 0.35	0.11 ± 0.26
57	Clostridia UCG-014	0.12 ± 0.19	0.04 ± 0.04	0.11 ± 0.12	0.10 ± 0.14
58	Peptococcus	0.09 ± 0.09	0.05 ± 0.06	0.11 ± 0.10	0.09 ± 0.09
59	Desulfobulbus	0.01 ± 0.02	0.01 ± 0.01	0.16 ± 0.21	0.09 ± 0.17
60	Faecalibaculum	0.06 ± 0.03	0.16 ± 0.26	0.07 ± 0.04	0.08 ± 0.11
61	Lentimicrobium	0.05 ± 0.12	0.02 ± 0.05	0.12 ± 0.25	0.08 ± 0.19
62	Rikenellaceae RC9 gut group	0.01 ± 0.03	0.01 ± 0.02	0.13 ± 0.16	0.07 ± 0.13
63	W5053	0.00 ± 0.02	0.00 ± 0.00	0.13 ± 0.31	0.07 ± 0.23
64	Butyrivibrio	0.10 ± 0.23	0.01 ± 0.01	0.05 ± 0.08	0.06 ± 0.14
65	Clostridia vadinBB60 group	0.01 ± 0.01	0.01 ± 0.02	0.11 ± 0.19	0.06 ± 0.14
Values: mean ± SD of relative abundance (%). Ranked by total mean abundance. Genera present in ≥30% of samples at ≥0.1% mean abundance (n = 65). Square-bracket prefixes in original SILVA nomenclature indicate provisional genus designations.

## Sheet: Table_S5_Differential_Abundance
Supplementary Table 5. Differential abundance analysis results (MaAsLin2 analysis) for oral bacterial genera between periodontal disease groups
Genus	Coefficient (log₂ scale)	Std. Error	p-value	q-value (FDR)	95% CI Lower	95% CI Upper
Stage I–II vs Healthy
Aggregatibacter	2.6697	1.1407	0.0222	0.4886	0.4338	4.9055
Eubacterium_g11	2.6438	0.9447	0.0067	0.2937	0.7921	4.4955
Aminicella	1.9878	1.0290	0.0575	0.8440	-0.0289	4.0046
Tannerella	1.1059	0.9077	0.2273	0.9553	-0.6732	2.8850
Megasphaera	1.0795	1.0201	0.2937	0.9742	-0.9199	3.0789
Mycoplasma_g4	1.0280	1.2801	0.4247	0.9742	-1.4810	3.5371
Alloprevotella	-1.0030	0.6329	0.1177	0.9553	-2.2435	0.2375
Moryella	0.7943	0.6684	0.2388	0.9553	-0.5157	2.1044
Filifactor	0.7588	1.1478	0.5108	0.9742	-1.4909	3.0084
Sneathia	-0.7146	1.4211	0.6167	0.9742	-3.5000	2.0708
Kingella	-0.6947	1.0165	0.4967	0.9742	-2.6870	1.2977
Fretibacterium	0.6496	1.1555	0.5759	0.9742	-1.6152	2.9144
Prevotella	0.6247	0.3978	0.1210	0.9553	-0.1550	1.4045
Gemella	0.6237	0.6804	0.3626	0.9742	-0.7099	1.9574
Rothia	-0.6213	0.4196	0.1433	0.9553	-1.4438	0.2011
Actinomyces	-0.5624	0.4259	0.1911	0.9553	-1.3971	0.2723
Fusobacterium	0.4845	0.3939	0.2229	0.9553	-0.2875	1.2565
Actinobaculum	0.4538	1.0565	0.6689	0.9742	-1.6171	2.5246
Eubacterium_g10	0.4397	0.7483	0.5587	0.9742	-1.0270	1.9065
Leptotrichia	0.3641	0.7304	0.6197	0.9742	-1.0675	1.7956
Capnocytophaga	0.3448	0.6313	0.5867	0.9742	-0.8925	1.5821
Dialister	0.3204	0.9797	0.7447	0.9742	-1.5999	2.2406
Neisseria	-0.2952	0.7893	0.7096	0.9742	-1.8424	1.2519
Streptococcus	0.2905	0.2202	0.1915	0.9553	-0.1411	0.7220
Granulicatella	-0.2759	0.4716	0.5605	0.9742	-1.2003	0.6486
Atopobium	0.2569	0.8058	0.7508	0.9742	-1.3225	1.8364
GU410548_g	0.2537	1.4249	0.8592	0.9742	-2.5391	3.0465
Porphyromonas	-0.2458	0.6879	0.7220	0.9742	-1.5940	1.1025
Mogibacterium	0.2111	0.5939	0.7233	0.9742	-0.9528	1.3751
Haemophilus	0.2054	0.7228	0.7772	0.9742	-1.2114	1.6221
Bergeyella	-0.1772	0.6417	0.7833	0.9742	-1.4349	1.0806
Eubacterium_g14	0.1656	1.5445	0.9150	0.9742	-2.8617	3.1928
Campylobacter	-0.1582	0.4473	0.7247	0.9742	-1.0348	0.7185
Corynebacterium	0.1374	1.0368	0.8950	0.9742	-1.8948	2.1695
Cardiobacterium	-0.1304	0.8390	0.8769	0.9742	-1.7748	1.5139
Lautropia	-0.1297	1.0049	0.8977	0.9742	-2.0994	1.8400
Saccharimonas	0.1252	0.8013	0.8763	0.9742	-1.4454	1.6958
Veillonella	0.1076	0.4876	0.8260	0.9742	-0.8481	1.0633
Selenomonas	-0.0984	0.9645	0.9190	0.9742	-1.9888	1.7920
Bulleidia	-0.0867	0.5958	0.8847	0.9742	-1.2546	1.0811
Oribacterium	0.0682	0.7462	0.9274	0.9742	-1.3944	1.5308
Lachnoanaerobaculum	0.0489	0.5536	0.9299	0.9742	-1.0362	1.1339
Lactobacillus	-0.0099	0.5947	0.9867	0.9970	-1.1755	1.1557
Treponema	0.0042	1.1178	0.9970	0.9970	-2.1867	2.1952
Stage III–IV vs Healthy
Aminicella	6.1114	1.2306	0.0000	0.0002	3.6995	8.5234
Mycoplasma_g4	5.3814	1.5310	0.0008	0.0056	2.3807	8.3821
Eubacterium_g14	4.8909	1.8472	0.0101	0.0316	1.2705	8.5114
Eubacterium_g11	4.8277	1.1299	0.0001	0.0007	2.6132	7.0422
Filifactor	4.7459	1.3727	0.0009	0.0056	2.0554	7.4363
Fretibacterium	4.3436	1.3819	0.0025	0.0112	1.6350	7.0522
Kingella	-4.1726	1.2157	0.0010	0.0056	-6.5553	-1.7899
Treponema	4.0694	1.3368	0.0033	0.0133	1.4492	6.6896
Aggregatibacter	4.0686	1.3643	0.0040	0.0146	1.3946	6.7425
Tannerella	3.7835	1.0856	0.0009	0.0056	1.6558	5.9112
Mogibacterium	3.3681	0.7102	0.0000	0.0002	1.9761	4.7601
Sneathia	3.0176	1.6996	0.0803	0.1606	-0.3136	6.3487
Lautropia	-2.8568	1.2018	0.0203	0.0595	-5.2124	-0.5012
Megasphaera	2.4397	1.2200	0.0495	0.1147	0.0485	4.8309
Prevotella	2.1853	0.4758	0.0000	0.0003	1.2528	3.1179
GU410548_g	2.1831	1.7041	0.2045	0.3461	-1.1569	5.5231
Cardiobacterium	-2.1203	1.0034	0.0383	0.0935	-4.0869	-0.1537
Actinobaculum	-2.1001	1.2636	0.1011	0.1934	-4.5766	0.3765
Corynebacterium	-1.9575	1.2400	0.1190	0.2182	-4.3879	0.4728
Porphyromonas	1.8926	0.8227	0.0245	0.0634	0.2802	3.5051
Rothia	-1.5723	0.5018	0.0026	0.0112	-2.5559	-0.5887
Moryella	1.4809	0.7994	0.0683	0.1473	-0.0859	3.0477
Bergeyella	-1.4112	0.7674	0.0703	0.1473	-2.9154	0.0930
Fusobacterium	1.3884	0.4710	0.0044	0.0148	0.4652	2.3116
Eubacterium_g10	1.3203	0.8950	0.1448	0.2548	-0.4339	3.0744
Actinomyces	-1.1958	0.5093	0.0218	0.0599	-2.1941	-0.1976
Neisseria	-0.9873	0.9440	0.2993	0.4665	-2.8375	0.8630
Dialister	0.9405	1.1717	0.4250	0.5666	-1.3561	3.2370
Atopobium	0.9014	0.9637	0.3529	0.5009	-0.9875	2.7904
Alloprevotella	0.7784	0.7569	0.3074	0.4665	-0.7052	2.2620
Lactobacillus	-0.6865	0.7112	0.3379	0.4955	-2.0805	0.7075
Granulicatella	-0.6855	0.5641	0.2285	0.3723	-1.7911	0.4201
Bulleidia	0.6397	0.7126	0.3725	0.5122	-0.7569	2.0364
Capnocytophaga	-0.5000	0.7550	0.5100	0.6600	-1.9797	0.9797
Selenomonas	0.4565	1.1535	0.6936	0.8248	-1.8044	2.7173
Campylobacter	0.2736	0.5349	0.6107	0.7464	-0.7748	1.3220
Leptotrichia	-0.2621	0.8735	0.7651	0.8415	-1.9741	1.4500
Gemella	0.2253	0.8138	0.7828	0.8415	-1.3697	1.8202
Veillonella	0.1869	0.5831	0.7496	0.8415	-0.9561	1.3298
Lachnoanaerobaculum	0.1821	0.6621	0.7841	0.8415	-1.1156	1.4798
Streptococcus	-0.1446	0.2633	0.5848	0.7352	-0.6607	0.3715
Saccharimonas	0.1038	0.9583	0.9141	0.9495	-1.7745	1.9821
Haemophilus	0.0784	0.8644	0.9280	0.9495	-1.6159	1.7728
Oribacterium	0.0097	0.8924	0.9913	0.9913	-1.7395	1.7589
MaAsLin2-equivalent analysis (TSS normalization, log-linear model, BH FDR correction)

## Sheet: Table_S6_Core_Microbiome
Supplementary Table 6. Core microbiome genera by periodontal disease group (prevalence ≥30%, mean relative abundance ≥0.1%)
Genus	Core membership	Prevalence, Healthy (%)	Prevalence, Stage I–II (%)	Prevalence, Stage III–IV (%)	Abundance, Healthy (%)	Abundance, Stage I–II (%)	Abundance, Stage III–IV (%)
Universal
Streptococcus	Universal	100	100	100	26.972	32.075	23.895
Rothia	Universal	100	100	100	9.999	9.411	7.077
Neisseria	Universal	100	100	100	9.782	7.561	6.925
Haemophilus	Universal	100	100	100	7.698	6.932	4.353
Actinomyces	Universal	100	100	100	6.140	5.071	3.458
Prevotella	Universal	100	100	100	5.285	5.576	9.769
Veillonella	Universal	100	100	100	4.065	4.763	4.516
Fusobacterium	Universal	100	100	100	3.160	3.177	5.006
Gemella	Universal	100	100	100	2.965	2.445	2.235
Porphyromonas	Universal	100	100	100	2.870	1.821	5.500
Granulicatella	Universal	100	100	100	2.415	1.957	1.300
Leptotrichia	Universal	100	100	100	2.061	2.514	2.164
Corynebacterium	Universal	100	100	100	2.021	3.289	1.513
Alloprevotella	Universal	100	100	100	1.537	1.048	2.203
Oribacterium	Universal	100	100	100	1.328	0.503	0.325
Campylobacter	Universal	100	100	100	0.915	0.645	0.804
Lautropia	Universal	100	100	100	0.883	1.055	0.551
Capnocytophaga	Universal	100	100	100	0.822	1.046	1.064
Selenomonas	Universal	100	100	100	0.581	0.478	0.727
Lachnoanaerobaculum	Universal	100	100	100	0.476	0.339	0.261
Solobacterium	Universal	100	100	100	0.356	0.201	0.178
Stomatobaculum	Universal	100	100	100	0.331	0.290	0.237
Atopobium	Universal	100	100	100	0.327	0.479	0.400
uncultured	Universal	100	100	100	0.327	0.196	0.228
Catonella	Universal	100	100	100	0.318	0.132	0.248
Peptostreptococcus	Universal	100	100	100	0.308	0.164	0.536
TM7x	Universal	100	100	100	0.262	0.373	0.237
[Eubacterium]_nodatum_group	Universal	100	100	100	0.228	0.175	1.003
Parvimonas	Universal	100	100	100	0.228	0.239	0.433
Lactobacillus	Universal	100	100	100	0.197	0.438	0.513
Unassigned	Universal	100	100	100	0.196	0.102	0.445
Bergeyella	Universal	100	100	100	0.185	0.137	0.089
F0332	Universal	100	100	100	0.184	0.392	0.244
Tannerella	Universal	100	100	100	0.175	0.165	0.682
Dialister	Universal	100	100	100	0.155	0.195	0.306
Megasphaera	Universal	100	100	100	0.143	0.288	0.344
Saccharimonadaceae	Universal	100	100	100	0.134	0.160	0.137
Clostridia_UCG-014	Universal	100	100	100	0.121	0.042	0.113
Mogibacterium	Universal	100	100	100	0.070	0.053	0.199
Faecalibaculum	Universal	100	100	100	0.063	0.160	0.073
Healthy ∩ Stage I–II
Cardiobacterium	Healthy ∩ Stage I–II	100	100	97.4	0.585	0.449	0.230
Kingella	Healthy ∩ Stage I–II	100	100	86.8	0.225	0.305	0.143
Bacteroides	Healthy ∩ Stage I–II	100	100	97.4	0.092	0.164	0.115
Blautia	Healthy ∩ Stage I–II	100	100	94.7	0.042	0.056	0.030
Muribaculaceae	Healthy ∩ Stage I–II	100	100	94.7	0.031	0.064	0.032
Healthy ∩ Stage III–IV
F0058	Healthy ∩ Stage III–IV	100	83.3	100	0.092	0.126	0.136
Stage I–II ∩ Stage III–IV
Treponema	Stage I–II ∩ Stage III–IV	95.8	100	100	0.361	0.225	2.428
Filifactor	Stage I–II ∩ Stage III–IV	95.8	100	100	0.067	0.088	1.059
Fretibacterium	Stage I–II ∩ Stage III–IV	87.5	100	100	0.050	0.066	0.723
[Eubacterium]_brachy_group	Stage I–II ∩ Stage III–IV	91.7	100	100	0.038	0.068	0.252
Stage I–II only
Aggregatibacter	Stage I–II only	91.7	100	94.7	0.153	0.230	0.423
Peptococcus	Stage I–II only	95.8	100	92.1	0.090	0.045	0.107
Eikenella	Stage I–II only	95.8	100	92.1	0.070	0.084	0.097
Comamonas	Stage I–II only	87.5	100	97.4	0.065	0.168	0.120
Actinobacillus	Stage I–II only	95.8	100	86.8	0.046	0.087	0.150
Coriobacteriaceae_UCG-002	Stage I–II only	87.5	100	84.2	0.036	0.047	0.033
Bifidobacterium	Stage I–II only	83.3	100	89.5	0.018	0.052	0.085
Lachnospiraceae_NK4A136_group	Stage I–II only	91.7	100	92.1	0.018	0.039	0.021
Parabacteroides	Stage I–II only	75	100	89.5	0.009	0.016	0.007
Clostridia_vadinBB60_group	Stage I–II only	66.7	100	97.4	0.005	0.011	0.107
Stage III–IV only
Anaeroglobus	Stage III–IV only	95.8	91.7	100	0.097	0.115	0.180
Core microbiome defined as genera present at ≥30% prevalence and ≥0.1% mean relative abundance within each group. 'Universal': threshold met in all three groups. Intersection (∩): threshold met in the two specified groups. 'Only': threshold met exclusively in the indicated group. Sorted by mean relative abundance (Healthy) within each category.
